# Supplementary material for: Effect of Salt Reduction Interventions in Lowering Blood Pressure and Salt Intake in Zhejiang Province, China, 2017–2021: A Randomized Controlled Trial
Source: Nutrients. 2025 Mar 3;17(5):893. doi: 10.3390/nu17050893 (PMC11901917; doi:10.3390/nu17050893)
Supplement: Supplementary file 1 [file nutrients-17-00893-s001.zip]

Archive with 1 entries (1 files):
- nutrients-3496644-supplementary.pdf
